# Supplementary material for: Arboviral screening of invasive Aedes species in northeastern Turkey: West Nile virus circulation and detection of insect-only viruses
Source: PLoS Negl Trop Dis. 2019 May 6;13(5):e0007334. doi: 10.1371/journal.pntd.0007334 (PMC6522068; doi:10.1371/journal.pntd.0007334)
Supplement: S1 Table — (XLS) [file pntd.0007334.s001.xls]

## Sheet: Sheet1
No.	Province	Site	Coordinates
1	Artvin	A1	41.486111111111114,41.52916666666667
2		A2	41.391305555555554,41.69344444444444
3		A3	41.181,40.83083333333334
4		A4	41.40647222222222,41.50538888888889
5		A5	41.34736111111111,41.29775
6		A6	41.358583333333335,41.31805555555556
7		A7	41.36472222222223,41.6825
8		A8	41.36527777777778,41.68388888888889
9		A9	41.37525,41.62372222222222
10		A10	41.3175,41.27361111111111
11		A11	41.38761111111111,41.437555555555555
12		A12	41.38730555555556,41.43672222222222
13		A13	41.38805555555555,41.41522222222222
14		A14	41.30638888888888,41.28388888888889
15		A15	41.31083333333333,41.33277777777778
16		A16	41.31666666666667,41.32611111111112
17	Rize	R1	41.181999999999995,40.89330555555556
18		R2	41.193,40.876472222222226
19		R3	41.18311111111111,40.95355555555556
20		R4	41.18147222222222,40.96819444444445
21		R5	41.314388888888885,41.60516666666667
22		R6	41.17508333333333,40.899277777777776
23		R7	41.04416666666666,40.589305555555555
24		R8	41.28,41.152499999999996
25		R9	41.072,40.71611111111111
26		R10	41.059305555555554,40.62994444444445
27		R11	41.267944444444446,41.14255555555555
28	Trabzon	T1	41.04022222222222,39.28025
29		T2	41.91444444444444,39.72277777777778
30		T3	40.89380555555555,39.71083333333333
31		T4	41.07205555555556,39.15561111111111
32		T5	40.79972222222222,40.24888888888889
